# Supplementary material for: Novel Hits for N-Myristoyltransferase Inhibition Discovered by Docking-Based Screening
Source: Molecules. 2022 Aug 26;27(17):5478. doi: 10.3390/molecules27175478 (PMC9457982; doi:10.3390/molecules27175478)
Supplement: Supplementary file 1 [file molecules-27-05478-s001.zip]

Archive with 1 entries (1 files):
- molecules-1867461-supplementary.pdf
